# Supplementary material for: Structure–Activity Relationship of N-Phenylthieno[2,3-b]pyridine-2-carboxamide Derivatives Designed as Forkhead Box M1 Inhibitors: The Effect of Electron-Withdrawing and Donating Substituents on the Phenyl Ring
Source: Pharmaceuticals (Basel). 2022 Feb 24;15(3):283. doi: 10.3390/ph15030283 (PMC8949145; doi:10.3390/ph15030283)
Supplement: Supplementary file 1 [file pharmaceuticals-15-00283-s001.zip]

Archive with 1 entries (1 files):
- pharmaceuticals-1578546-supplementary.pdf
